# Supplementary material for: Study on In Vitro Metabolism and In Vivo Pharmacokinetics of Beauvericin
Source: Toxins (Basel). 2022 Jul 12;14(7):477. doi: 10.3390/toxins14070477 (PMC9320654; doi:10.3390/toxins14070477)
Supplement: Supplementary file 1 [file toxins-14-00477-s001.zip]

Archive with 1 entries (1 files):
- toxins-1788002-supplementary.pdf
